# Supplementary material for: Skeletal light-scattering accelerates bleaching response in reef-building corals
Source: BMC Ecol. 2016 Mar 21;16:10. doi: 10.1186/s12898-016-0061-4 (PMC4800776; doi:10.1186/s12898-016-0061-4)
Supplement: Supplementary file 7 — 10.1186/s12898-016-0061-4 Nucleotide sequencing. Primers [79–82] and annealing temperatures used for polymerase chain reaction amplification and nucleotide sequencing. [file 12898_2016_61_MOESM7_ESM.xlsx]

## Sheet: Clean
Table S1
a.
Source	Gene	Primer	Sequence (5'-3')	Anneal temp (°C)	Ref
Coral	COI	LCO1 490	GGTCAACAAATCATAAAGATATTGG	50	79
		HCO2 198	TAAACTTCAGGGTGACCAAAAAATCA
Coral	CytB	MCytbF	GTTGCTAGTAGTAATTTGGATTG	49	80
		MCytbR	CAAACCCACCAAGCTTAATA
	ITS	1S	GGTACCCTTTGTACACACCGCCCGTCGCT	68	81
		2SS	GCTTTGGGCGGCAGTCCCAAGCAACCCCAGTC
Symbio	23S	23S1M13	CACGACGTTGTAAAACGACGGCTGTAACTATAACGGTCC	65	82
		23S2M13	GGATAACAATTTCACACAGGCCATCGTATTGAACCCAGC
	ITS	newA	GTTTCCGTAGGTGAACCTGCG	53	this
		newB	TTAARTTCAGCGGGTTCACTT		study

## Sheet: with citations
Tabel S3
Organism	Gene	Primer	Sequence (5'-3')	Anneal temp(°C)	Primer source
Coral	COI	LCO1 490	GGTCAACAAATCATAAAGATATTGG	50	Folmer
		HCO2 198	TAAACTTCAGGGTGACCAAAAAATCA		1994
Coral	CytB	MCytbF	GTTGCTAGTAGTAATTTGGATTG	49	Fukami
		MCytbR	CAAACCCACCAAGCTTAATA		2004
	ITS	1S	GGTACCCTTTGTACACACCGCCCGTCGCT	68	McFadden
		2SS	GCTTTGGGCGGCAGTCCCAAGCAACCCCAGTC		2001
Symbio	23S	23S1M13	CACGACGTTGTAAAACGACGGCTGTAACTATAACGGTCC	65	Santos
		23S2M13	GGATAACAATTTCACACAGGCCATCGTATTGAACCCAGC		2002
	ITS	newA	GTTTCCGTAGGTGAACCTGCG	53	this
		newB	TTAARTTCAGCGGGTTCACTT		pub
