# Supplementary material for: Skeletal light-scattering accelerates bleaching response in reef-building corals
Source: BMC Ecol. 2016 Mar 21;16:10. doi: 10.1186/s12898-016-0061-4 (PMC4800776; doi:10.1186/s12898-016-0061-4)
Supplement: Supplementary file 8 — 10.1186/s12898-016-0061-4 Nucleotide sequencing. GenBank accession numbers of genes sequenced in this study. [file 12898_2016_61_MOESM8_ESM.xlsx]

## Sheet: Sheet1
Table S1b.
Coral taxa	Symbio. Phylotype	Genbank Accession Numbers
		Coral Genes			Symbio. Genes
		COI	CytB	ITS	23S	ITS2
Merulina sp.	C3u	KF492664		KF492681	KF492672	KF492691
Pocillopora damicornis	D1	KF492667			KF492675
Seriatopora hystrix	D1a			KF492684		KF492687
Stylophora pistillata	C8a	KF492668		KF492683	KF492676	KF492686
Diploria labyrinthiformis	B1	KF492661		KF492678	KF492670	KF492688
Turbinaria reniformis	D1a	KF492660	KF492657	KF492677	KF492669	KF492685
Goniopora sp.	C3v	KF492665			KF492673	KF492692
Favia favus	C3u	KF492666		KF492682	KF492674	KF492693
Montipora foliosa	C15	KF492663	KF492659	KF492680		KF492690
Montipora digitata	C15	KF492662	KF492658	KF492679	KF492671	KF492689
